# Supplementary material for: The Course of COVID-19 and Long COVID: Identifying Risk Factors among Patients Suffering from the Disease before and during the Omicron-Dominant Period
Source: Pathogens. 2024 Mar 20;13(3):267. doi: 10.3390/pathogens13030267 (PMC10975347; doi:10.3390/pathogens13030267)
Supplement: Supplementary file 1 [file pathogens-13-00267-s001.zip]

Archive with 1 entries (1 files):
- pathogens-2866197-supplementary.pdf
